# Supplementary material for: Native Plant Growth-Promoting Rhizobacteria Containing ACC Deaminase Promote Plant Growth and Alleviate Salinity and Heat Stress in Maize (Zea mays L.) Plants in Saudi Arabia
Source: Plants (Basel). 2025 Apr 2;14(7):1107. doi: 10.3390/plants14071107 (PMC11991235; doi:10.3390/plants14071107)
Supplement: Supplementary file 1 [file plants-14-01107-s001.zip]

Archive with 1 entries (1 files):
- plants-3524131-supplementary.docx
